# Supplementary material for: 1-Methyl-1,3-diazinan-2-one
Source: Acta Crystallogr Sect E Struct Rep Online. 2012 Apr 21;68(Pt 5):o1478. doi: 10.1107/S1600536812016522 (PMC3344588; doi:10.1107/S1600536812016522)
Supplement: Supplementary file 1 [file e-68-o1478-sup1.cif]

##############################################################################
#                                                                            #
# This CIF contains the data in a paper accepted for publication in          #
# Acta Crystallographica Section E. It conforms to the requirements of       #
# Notes for Authors for Acta Crystallographica Section E, and has been       #
# peer reviewed under the auspices of the IUCr Commission on Journals.       #
#                                                                            #
# Full details of the Crystallographic Information File format               #
# are given in the paper "The Crystallographic Information File (CIF):       #
# a New Standard Archive File for Crystallography" by S. R. Hall, F. H.      #
# Allen and I. D. Brown [Acta Cryst. (1991), A47, 655-685].                  #
#                                                                            #
# The current version of the core CIF dictionary is obtainable from          #
# ftp://ftp.iucr.org/pub/cif_core.dic.                                       #
#                                                                            #
# Software is freely available for graphical display of the structure(s)     #
# in this CIF. For information consult the CIF software page                 #
# http://www.iucr.org/resources/cif/software.                                #
#                                                                            #
# This file may be used for bona fide research purposes within the           #
# scientific community so long as proper attribution is given to the journal # 
# article from which it was obtained.                                        #
#                                                                            #
##############################################################################
data_I
_audit_creation_method     SHELXL97
_chemical_name_systematic
;
1-Methyl-1,3-diazinan-2-one
;
_chemical_name_common
;
1-Methyl-3,4,5,6-tetrahydropyrimidin-2-one
;
_chemical_formula_moiety     'C5 H10 N2 O'
_chemical_formula_sum     'C5 H10 N2 O'
_chemical_formula_iupac     'C5 H10 N2 O'
_chemical_formula_weight     114.15
_chemical_melting_point     ?
_symmetry_cell_setting     orthorhombic
_symmetry_space_group_name_H-M     'P b c a'
_symmetry_space_group_name_Hall     '-P 2ac 2ab'
loop_
    _symmetry_equiv_pos_as_xyz
    'x, y, z'
    '-x+1/2, -y, z+1/2'
    'x+1/2, -y+1/2, -z'
    '-x, y+1/2, -z+1/2'
    '-x, -y, -z'
    'x-1/2, y, -z-1/2'
    '-x-1/2, y-1/2, z'
    'x, -y-1/2, z-1/2'
_cell_length_a     5.8479(2)
_cell_length_b     13.3438(6)
_cell_length_c     15.0883(8)
_cell_angle_alpha     90.00
_cell_angle_beta     90.00
_cell_angle_gamma     90.00
_cell_volume     1177.39(9)
_cell_formula_units_Z     8
_cell_measurement_reflns_used     1677
_cell_measurement_theta_min     0.41
_cell_measurement_theta_max     28.28
_cell_measurement_temperature     100(2)
_exptl_crystal_description     lath-shaped
_exptl_crystal_colour     colourless
_exptl_crystal_size_max     0.19
_exptl_crystal_size_mid     0.15
_exptl_crystal_size_min     0.11
_exptl_crystal_density_diffrn     1.288
_exptl_crystal_density_meas     ?
_exptl_crystal_density_method     'not measured'
_exptl_crystal_F_000     496
_exptl_absorpt_coefficient_mu     0.092
_exptl_absorpt_correction_type     none
_exptl_absorpt_process_details     ?
_exptl_absorpt_correction_T_min     ?
_exptl_absorpt_correction_T_max     ?
_exptl_special_details     ?
_diffrn_ambient_temperature     100(2)
_diffrn_radiation_type     MoK\a
_diffrn_radiation_wavelength     0.71073
_diffrn_radiation_source     'sealed tube'
_diffrn_radiation_monochromator     graphite
_diffrn_measurement_device_type     'Bruker--Nonius KappaCCD'
_diffrn_measurement_method     '\f scans, and \w scans'
_diffrn_detector_area_resol_mean     ?
_diffrn_reflns_number     2628
_diffrn_reflns_av_R_equivalents     0.0238
_diffrn_reflns_av_sigmaI/netI     0.0305
_diffrn_reflns_theta_min     2.70
_diffrn_reflns_theta_max     28.17
_diffrn_reflns_theta_full     28.17
_diffrn_measured_fraction_theta_max     0.994
_diffrn_measured_fraction_theta_full     0.994
_diffrn_reflns_limit_h_min     -7
_diffrn_reflns_limit_h_max     7
_diffrn_reflns_limit_k_min     -17
_diffrn_reflns_limit_k_max     17
_diffrn_reflns_limit_l_min     -19
_diffrn_reflns_limit_l_max     19
_diffrn_standards_number     0
_diffrn_standards_interval_count     0
_diffrn_standards_interval_time     0
_diffrn_standards_decay_%     ?
_refine_special_details
;
Refinement of <i>F</i>^2^ against ALL reflections. The weighted <i>R</i>-factor
<i>wR</i> and goodness of fit <i>S</i> are based on <i>F</i>^2^, conventional
<i>R</i>-factors <i>R</i> are based on <i>F</i>, with <i>F</i> set to zero for
negative <i>F</i>^2^. The threshold expression of <i>F</i>^2^ >
\s(<i>F</i>^2^) is used only for calculating <i>R</i>-factors(gt) <i>etc</i>.
and is not relevant to the choice of reflections for refinement.
<i>R</i>-factors based on <i>F</i>^2^ are statistically about twice as large
as those based on <i>F</i>, and <i>R</i>- factors based on ALL data will be
even larger.
;
_reflns_number_total     1434
_reflns_number_gt     1190
_reflns_threshold_expression     I>2\s(I)
_refine_ls_structure_factor_coef     Fsqd
_refine_ls_matrix_type     full
_refine_ls_R_factor_all     0.0486
_refine_ls_R_factor_gt     0.0367
_refine_ls_wR_factor_gt     0.0858
_refine_ls_wR_factor_ref     0.0923
_refine_ls_goodness_of_fit_ref     1.028
_refine_ls_restrained_S_all     1.028
_refine_ls_number_reflns     1434
_refine_ls_number_parameters     79
_refine_ls_number_restraints     0
_refine_ls_hydrogen_treatment     mixed
_refine_ls_weighting_scheme     calc
_refine_ls_weighting_details
         'calc w=1/[\s^2^(Fo^2^)+(0.0424P)^2^+0.4078P] where P=(Fo^2^+2Fc^2^)/3'
_atom_sites_solution_hydrogens     difmap
_atom_sites_solution_primary     direct
_atom_sites_solution_secondary     difmap
_refine_ls_shift/su_max     0.000
_refine_ls_shift/su_mean     0.000
_refine_diff_density_max     0.267
_refine_diff_density_min     -0.179
_refine_ls_extinction_method     'SHELXL97 (Sheldrick, 2008)'
_refine_ls_extinction_coef     0.023(3)
_refine_ls_extinction_expression
                                    Fc^*^=kFc[1+0.001xFc^2^\l^3^/sin(2\q)]^-1/4^
loop_
    _atom_type_symbol
    _atom_type_description
    _atom_type_scat_dispersion_real
    _atom_type_scat_dispersion_imag
    _atom_type_scat_source
    C C 0.0033 0.0016 'International Tables Vol C Tables 4.2.6.8 and 6.1.1.4'
    N N 0.0061 0.0033 'International Tables Vol C Tables 4.2.6.8 and 6.1.1.4'
    O O 0.0106 0.0060 'International Tables Vol C Tables 4.2.6.8 and 6.1.1.4'
    H H 0.0000 0.0000 'International Tables Vol C Tables 4.2.6.8 and 6.1.1.4'
_computing_data_collection     'COLLECT (Hooft, 2004)'
_computing_cell_refinement     'SCALEPACK (Otwinowski & Minor, 1997)'
_computing_data_reduction     'SCALEPACK (Otwinowski & Minor, 1997)'
_computing_structure_solution     'SHELXS97 (Sheldrick, 2008)'
_computing_structure_refinement     'SHELXL97 (Sheldrick, 2008)'
_computing_molecular_graphics     'DIAMOND (Brandenburg & Putz, 2005)'
_computing_publication_material     'SHELXL97 (Sheldrick, 2008)'
loop_
    _atom_site_type_symbol
    _atom_site_label
    _atom_site_fract_x
    _atom_site_fract_y
    _atom_site_fract_z
    _atom_site_U_iso_or_equiv
    _atom_site_adp_type
    _atom_site_calc_flag
    _atom_site_refinement_flags
    _atom_site_occupancy
    _atom_site_symmetry_multiplicity
    _atom_site_disorder_assembly
    _atom_site_disorder_group
    O O1 0.13599(13) 0.58154(5) 0.07922(5) 0.0178(2) Uani d . 1 1 . .
    N N1 0.21849(16) 0.41809(6) 0.05287(6) 0.0162(2) Uani d . 1 1 . .
    H H1 0.108(3) 0.4198(11) 0.0134(10) 0.032(4) Uiso d . 1 1 . .
    N N2 0.44922(16) 0.51361(6) 0.14565(6) 0.0147(2) Uani d . 1 1 . .
    C C1 0.26381(18) 0.50789(7) 0.09125(6) 0.0127(2) Uani d . 1 1 . .
    C C2 0.3761(2) 0.33384(7) 0.05379(7) 0.0170(2) Uani d . 1 1 . .
    H H2A 0.4901 0.3415 0.0058 0.020 Uiso calc R 1 1 . .
    H H2B 0.2913 0.2706 0.0439 0.020 Uiso calc R 1 1 . .
    C C3 0.4956(2) 0.33051(8) 0.14262(7) 0.0203(3) Uani d . 1 1 . .
    H H3A 0.6120 0.2766 0.1427 0.024 Uiso calc R 1 1 . .
    H H3B 0.3834 0.3162 0.1901 0.024 Uiso calc R 1 1 . .
    C C4 0.6091(2) 0.43089(8) 0.15938(8) 0.0209(3) Uani d . 1 1 . .
    H H4A 0.6673 0.4330 0.2210 0.025 Uiso calc R 1 1 . .
    H H4B 0.7411 0.4387 0.1189 0.025 Uiso calc R 1 1 . .
    C C5 0.5230(2) 0.60977(8) 0.18066(7) 0.0182(3) Uani d . 1 1 . .
    H H5A 0.4106 0.6613 0.1650 0.027 Uiso calc R 1 1 . .
    H H5B 0.6719 0.6274 0.1553 0.027 Uiso calc R 1 1 . .
    H H5C 0.5362 0.6055 0.2453 0.027 Uiso calc R 1 1 . .
loop_
    _atom_site_aniso_label
    _atom_site_aniso_U_11
    _atom_site_aniso_U_22
    _atom_site_aniso_U_33
    _atom_site_aniso_U_12
    _atom_site_aniso_U_13
    _atom_site_aniso_U_23
    O1 0.0179(4) 0.0130(4) 0.0226(4) 0.0039(3) -0.0052(3) -0.0015(3)
    N1 0.0153(5) 0.0118(4) 0.0213(5) 0.0022(4) -0.0052(4) -0.0026(3)
    N2 0.0148(5) 0.0120(4) 0.0173(4) 0.0003(4) -0.0034(3) 0.0002(3)
    C1 0.0131(5) 0.0122(4) 0.0128(4) -0.0013(4) 0.0008(4) 0.0015(4)
    C2 0.0195(5) 0.0118(5) 0.0196(5) 0.0036(4) -0.0003(4) -0.0011(4)
    C3 0.0260(6) 0.0142(5) 0.0206(5) 0.0071(5) -0.0023(5) 0.0023(4)
    C4 0.0193(6) 0.0195(5) 0.0241(6) 0.0063(5) -0.0066(5) -0.0012(4)
    C5 0.0196(5) 0.0160(5) 0.0190(5) -0.0038(4) -0.0034(4) -0.0010(4)
_geom_special_details
;
All e.s.d.'s (except the e.s.d. in the dihedral angle between two l.s. planes)
are estimated using the full covariance matrix. The cell e.s.d.'s are taken
into account individually in the estimation of e.s.d.'s in distances, angles
and torsion angles; correlations between e.s.d.'s in cell parameters are only
used when they are defined by crystal symmetry. An approximate (isotropic)
treatment of cell e.s.d.'s is used for estimating e.s.d.'s involving l.s.
planes.
;
loop_
    _geom_bond_atom_site_label_1
    _geom_bond_atom_site_label_2
    _geom_bond_site_symmetry_2
    _geom_bond_distance
    _geom_bond_publ_flag
    O1 C1 . 1.2480(13) ?
    N1 C1 . 1.3570(13) ?
    N1 C2 . 1.4537(13) ?
    N1 H1 . 0.881(18) ?
    N2 C1 . 1.3620(14) ?
    N2 C5 . 1.4532(13) ?
    N2 C4 . 1.4614(14) ?
    C2 C3 . 1.5123(15) ?
    C2 H2A . 0.9900 ?
    C2 H2B . 0.9900 ?
    C3 C4 . 1.5162(16) ?
    C3 H3A . 0.9900 ?
    C3 H3B . 0.9900 ?
    C4 H4A . 0.9900 ?
    C4 H4B . 0.9900 ?
    C5 H5A . 0.9800 ?
    C5 H5B . 0.9800 ?
    C5 H5C . 0.9800 ?
loop_
    _geom_angle_atom_site_label_1
    _geom_angle_atom_site_label_2
    _geom_angle_atom_site_label_3
    _geom_angle_site_symmetry_1
    _geom_angle_site_symmetry_3
    _geom_angle
    _geom_angle_publ_flag
    C1 N1 C2 . . 123.71(9) ?
    C1 N1 H1 . . 114.2(9) ?
    C2 N1 H1 . . 119.6(10) ?
    C1 N2 C5 . . 120.32(8) ?
    C1 N2 C4 . . 123.54(9) ?
    C5 N2 C4 . . 115.18(9) ?
    O1 C1 N1 . . 121.08(10) ?
    O1 C1 N2 . . 121.36(9) ?
    N1 C1 N2 . . 117.52(9) ?
    N1 C2 C3 . . 108.92(8) ?
    N1 C2 H2A . . 109.9 ?
    C3 C2 H2A . . 109.9 ?
    N1 C2 H2B . . 109.9 ?
    C3 C2 H2B . . 109.9 ?
    H2A C2 H2B . . 108.3 ?
    C2 C3 C4 . . 108.92(8) ?
    C2 C3 H3A . . 109.9 ?
    C4 C3 H3A . . 109.9 ?
    C2 C3 H3B . . 109.9 ?
    C4 C3 H3B . . 109.9 ?
    H3A C3 H3B . . 108.3 ?
    N2 C4 C3 . . 111.31(9) ?
    N2 C4 H4A . . 109.4 ?
    C3 C4 H4A . . 109.4 ?
    N2 C4 H4B . . 109.4 ?
    C3 C4 H4B . . 109.4 ?
    H4A C4 H4B . . 108.0 ?
    N2 C5 H5A . . 109.5 ?
    N2 C5 H5B . . 109.5 ?
    H5A C5 H5B . . 109.5 ?
    N2 C5 H5C . . 109.5 ?
    H5A C5 H5C . . 109.5 ?
    H5B C5 H5C . . 109.5 ?
loop_
    _geom_torsion_atom_site_label_1
    _geom_torsion_atom_site_label_2
    _geom_torsion_atom_site_label_3
    _geom_torsion_atom_site_label_4
    _geom_torsion_site_symmetry_1
    _geom_torsion_site_symmetry_2
    _geom_torsion_site_symmetry_3
    _geom_torsion_site_symmetry_4
    _geom_torsion
    _geom_torsion_publ_flag
    C2 N1 C1 O1 . . . . 170.94(10) ?
    C2 N1 C1 N2 . . . . -11.24(15) ?
    C5 N2 C1 O1 . . . . -9.34(16) ?
    C4 N2 C1 O1 . . . . -177.57(10) ?
    C5 N2 C1 N1 . . . . 172.84(9) ?
    C4 N2 C1 N1 . . . . 4.62(15) ?
    C1 N1 C2 C3 . . . . 37.71(14) ?
    N1 C2 C3 C4 . . . . -55.31(12) ?
    C1 N2 C4 C3 . . . . -25.76(14) ?
    C5 N2 C4 C3 . . . . 165.46(9) ?
    C2 C3 C4 N2 . . . . 50.42(12) ?
loop_
    _geom_hbond_atom_site_label_D
    _geom_hbond_atom_site_label_H
    _geom_hbond_atom_site_label_A
    _geom_hbond_site_symmetry_A
    _geom_hbond_distance_DH
    _geom_hbond_distance_HA
    _geom_hbond_distance_DA
    _geom_hbond_angle_DHA
    _geom_hbond_publ_flag
    N1 H1 O1 5_565 0.88(2) 2.00(2) 2.8750(10)
                                            177(2) y
_iucr_refine_instructions_details
;
TITL ITOKT11c  k-CCD MEASUREMENT in Pbca
CELL  0.71073  5.84790 13.34380 15.08830 90.00000 90.00000 90.00000
ZERR 8  0.00020  0.00060  0.00080  0.00000  0.00000  0.00000
LATT 1
SYMM -X+ 0.50000, -Y, Z+ 0.50000
SYMM X+ 0.50000, -Y+ 0.50000, -Z
SYMM -X, Y+ 0.50000, -Z+ 0.50000
SFAC C N O H
UNIT 40 16 8 80
TEMP -173
PLAN 10
FMAP 2
L.S. 5
ACTA
CONF
HTAB
BOND $H
WGHT    0.042400    0.407800
EXTI    0.023238
FVAR       0.78308
O1    3    0.135991    0.581539    0.079216    11.00000    0.01789    0.01298 =
         0.02260   -0.00150   -0.00517    0.00387
N1    2    0.218488    0.418093    0.052869    11.00000    0.01532    0.01183 =
         0.02132   -0.00262   -0.00524    0.00218
H1    4    0.107534    0.419807    0.013408    11.00000    0.03152
N2    2    0.449217    0.513608    0.145652    11.00000    0.01479    0.01205 =
         0.01728    0.00017   -0.00341    0.00033
C1    1    0.263809    0.507894    0.091252    11.00000    0.01309    0.01221 =
         0.01280    0.00148    0.00075   -0.00131
C2    1    0.376063    0.333838    0.053789    11.00000    0.01945    0.01179 =
         0.01962   -0.00112   -0.00030    0.00362
AFIX  23
H2A   4    0.490080    0.341466    0.005759    11.00000   -1.20000
H2B   4    0.291309    0.270601    0.043868    11.00000   -1.20000
AFIX   0
C3    1    0.495617    0.330508    0.142617    11.00000    0.02596    0.01420 =
         0.02064    0.00233   -0.00228    0.00706
AFIX  23
H3A   4    0.611995    0.276627    0.142710    11.00000   -1.20000
H3B   4    0.383414    0.316158    0.190083    11.00000   -1.20000
AFIX   0
C4    1    0.609131    0.430893    0.159378    11.00000    0.01929    0.01946 =
         0.02410   -0.00122   -0.00661    0.00634
AFIX  23
H4A   4    0.667260    0.432969    0.220975    11.00000   -1.20000
H4B   4    0.741106    0.438727    0.118871    11.00000   -1.20000
AFIX   0
C5    1    0.522972    0.609774    0.180663    11.00000    0.01956    0.01604 =
         0.01896   -0.00096   -0.00344   -0.00384
AFIX 137
H5A   4    0.410606    0.661319    0.165044    11.00000   -1.50000
H5B   4    0.671869    0.627391    0.155256    11.00000   -1.50000
H5C   4    0.536180    0.605465    0.245300    11.00000   -1.50000
HKLF 4
REM  ITAPR09B  K-CCD MEASUREMENT
REM R1 =  0.0367 for   1190 Fo > 4sig(Fo)  and  0.0486 for all   1434 data
REM     79 parameters refined using      0 restraints
END
WGHT      0.0424      0.4078
REM Highest difference peak  0.267,  deepest hole -0.179,  1-sigma level  0.045
Q1    1   0.5348  0.3798  0.1494  11.00000  0.05    0.27
Q2    1   0.2466  0.4593  0.0708  11.00000  0.05    0.25
Q3    1   0.4296  0.3381  0.1008  11.00000  0.05    0.25
Q4    1   0.4762  0.5551  0.1652  11.00000  0.05    0.24
Q5    1   0.2975  0.3781  0.0560  11.00000  0.05    0.22
Q6    1   0.5136  0.4781  0.1535  11.00000  0.05    0.17
Q7    1   0.2382  0.6573  0.0726  11.00000  0.05    0.16
Q8    1   0.3891  0.5150  0.1096  11.00000  0.05    0.15
Q9    1   0.1390  0.5930  0.0409  11.00000  0.05    0.15
Q10   1   0.1225  0.3990  0.0572  11.00000  0.05    0.13
;
data_global
_journal_date_recd_electronic     2012-04-02
_journal_date_accepted     2012-04-16
_journal_name_full     'Acta Crystallographica, Section E'
_journal_year     2012
_journal_volume     68
_journal_issue      5
_journal_page_first     o1478
_journal_page_last     o1478
_journal_paper_category     QO
_journal_paper_doi     10.1107/S1600536812016522
_journal_coeditor_code     FK2059
_publ_contact_author_name     'Prof. Dr. Willi Kantlehner'
_publ_contact_author_address
;
Fakult\"at Chemie/Organische Chemie
Hochschule Aalen
Beethovenstrasse 1
D-73430 Aalen
Germany
;
_publ_contact_author_email     willi.kantlehner@htw-aalen.de
_publ_contact_author_fax     '49 7361 5762250'
_publ_contact_author_phone     '49 7361 5762252'
_publ_section_title
;
1-Methyl-1,3-diazinan-2-one
;
loop_
    _publ_author_name
    _publ_author_address
    'Tiritiris, Ioannis'
;
Institut f\"ur Organische Chemie
Universit\"at Stuttgart
Pfaffenwaldring 55
70569 Stuttgart
Germany
;
    'Kantlehner, Willi'
;
 Fakult\"at Chemie/Organische Chemie
 Hochschule Aalen
 Beethovenstrasse 1
 D-73430 Aalen
 Germany
;
