# Supplementary material for: 1-Methyl-1,3-diazinan-2-one
Source: Acta Crystallogr Sect E Struct Rep Online. 2012 Apr 21;68(Pt 5):o1478. doi: 10.1107/S1600536812016522 (PMC3344588; doi:10.1107/S1600536812016522)
Supplement: Supplementary file 2 [file e-68-o1478-Isup2.hkl]

# 
# h,k,l, Fc-squared, Fo-squared, sigma(Fo-squared) and status flag 
# 
data_I
_shelx_title ' ITAPR09B  K-CCD MEASUREMENT' 
_shelx_refln_list_code          4 
_shelx_F_calc_maximum      138.41 
_exptl_crystal_F_000       496.00 
_reflns_d_resolution_high  0.7528 
 
loop_ 
 _symmetry_equiv_pos_as_xyz 
 'x, y, z' 
 '-x+1/2, -y, z+1/2' 
 'x+1/2, -y+1/2, -z' 
 '-x, y+1/2, -z+1/2' 
 '-x, -y, -z' 
 'x-1/2, y, -z-1/2' 
 '-x-1/2, y-1/2, z' 
 'x, -y-1/2, z-1/2' 
 
_cell_length_a     5.8479 
_cell_length_b    13.3438 
_cell_length_c    15.0883 
_cell_angle_alpha  90.000 
_cell_angle_beta   90.000 
_cell_angle_gamma  90.000 
 
_shelx_F_squared_multiplier     1.000 
 
loop_ 
 _refln_index_h 
 _refln_index_k 
 _refln_index_l 
 _refln_F_squared_calc 
 _refln_F_squared_meas 
 _refln_F_squared_sigma 
 _refln_observed_status 
   4   0   0       45.77       68.88      4.13 o 
   6   0   0       13.31       15.97      3.85 o 
   2   1   0     1050.73     1020.82     25.22 o 
   4   1   0       16.50       12.40      2.20 o 
   6   1   0       97.10      104.98      4.68 o 
   0   2   0    18151.38    16354.33    239.20 o 
   2   2   0      848.87      774.09     19.25 o 
   4   2   0       98.96      112.45      3.31 o 
   6   2   0      325.98      341.30      8.01 o 
   2   3   0        0.28        2.20      2.76 o 
   4   3   0       44.96       28.65      1.93 o 
   6   3   0      150.40      149.10      4.96 o 
   0   4   0     2528.32     2556.34     46.79 o 
   2   4   0      552.25      573.01     12.48 o 
   4   4   0      199.32      207.69      4.97 o 
   6   4   0      397.21      417.90      8.83 o 
   2   5   0     1486.54     1553.68     30.81 o 
   4   5   0       56.74       61.72      2.20 o 
   6   5   0       21.06       19.28      2.48 o 
   0   6   0      108.66      101.20      3.04 o 
   2   6   0     1452.19     1551.94     30.48 o 
   4   6   0      666.10      668.05     13.01 o 
   6   6   0        7.99        8.27      3.03 o 
   2   7   0       56.01       49.60      2.48 o 
   4   7   0      150.18      135.91      3.59 o 
   6   7   0       87.51       78.79      3.85 o 
   0   8   0      505.09      499.82     10.80 o 
   2   8   0       95.69      105.29      2.76 o 
   4   8   0     1049.32     1077.72     29.12 o 
   6   8   0       26.83       18.72      6.33 o 
   2   9   0      200.97      204.11      4.69 o 
   4   9   0      125.76      141.11      7.44 o 
   6   9   0       13.09       20.65      6.88 o 
   0  10   0     1100.63     1130.74     28.61 o 
   2  10   0       24.87       26.44      1.92 o 
   4  10   0      394.50      353.05     12.42 o 
   6  10   0       19.15       11.84      8.81 o 
   2  11   0       97.17       96.44      3.85 o 
   4  11   0        7.33       23.68      4.96 o 
   0  12   0     5344.85     5503.11    126.12 o 
   2  12   0       79.29       68.05      3.03 o 
   4  12   0        6.06        3.03      5.23 o 
   2  13   0      151.60      147.18      5.52 o 
   4  13   0        1.61        8.27      7.99 o 
   0  14   0      258.72      225.33      9.38 o 
   2  14   0      554.85      589.52     15.48 o 
   4  14   0       68.09       65.56     14.32 o 
   2  15   0       15.99       16.80      2.48 o 
   4  15   0       59.53       35.53     11.01 o 
   0  16   0        0.01       -3.59      3.59 o 
   2  16   0        4.54       -4.13      4.13 o 
   2  17   0      225.28      233.23     11.85 o 
   1   1   1     2803.10     2488.86     87.59 o 
   2   1   1      909.66      899.71     15.21 o 
   3   1   1     1566.57     1688.30     28.03 o 
   4   1   1      116.27      112.00      2.89 o 
   5   1   1        4.62        3.80      1.84 o 
   6   1   1      145.82      155.36      3.60 o 
   7   1   1        2.18        2.87      3.86 o 
   0   2   1       82.82       76.32      1.93 o 
   1   2   1      357.90      346.54      9.51 o 
   2   2   1      309.41      282.15      7.75 o 
   3   2   1      418.87      446.45      8.11 o 
   4   2   1       16.08       15.23      1.52 o 
   5   2   1      181.78      180.00      3.49 o 
   6   2   1       32.49       33.58      6.74 o 
   7   2   1        5.06        3.01      2.32 o 
   1   3   1     1195.58     1175.44     17.06 o 
   2   3   1        0.86        0.72      1.65 o 
   3   3   1        1.11        0.51      0.96 o 
   4   3   1      117.68      113.09      2.58 o 
   5   3   1        5.68        6.36      1.45 o 
   6   3   1      304.33      308.32      5.26 o 
   7   3   1      244.13      245.90      5.56 o 
   0   4   1     1478.45     1460.47     21.51 o 
   1   4   1     1133.76     1097.22     12.82 o 
   2   4   1     1243.87     1289.67     15.77 o 
   3   4   1     1853.29     1990.82     40.95 o 
   4   4   1       69.32       71.93      2.34 o 
   5   4   1      406.94      404.60      6.14 o 
   6   4   1      132.68      141.16      3.41 o 
   7   4   1       66.73       65.49      3.69 o 
   1   5   1     2766.63     2954.79     32.29 o 
   2   5   1     3174.05     3468.53     43.40 o 
   3   5   1      777.12      811.59     11.95 o 
   4   5   1      174.76      187.66      3.30 o 
   5   5   1       56.11       51.93      2.48 o 
   6   5   1      112.51      107.70      2.63 o 
   7   5   1       15.06       11.05      3.96 o 
   0   6   1      800.86      838.34     11.96 o 
   1   6   1      222.44      211.26      2.93 o 
   2   6   1       92.30       65.65      3.31 o 
   3   6   1       82.48       93.74      2.19 o 
   4   6   1        0.02        0.72      0.54 o 
   5   6   1       30.81       30.85      1.27 o 
   6   6   1       37.64       36.24      1.53 o 
   7   6   1        0.68        0.58      4.30 o 
   1   7   1     1825.46     1996.68     20.03 o 
   2   7   1     1896.20     2069.72     28.64 o 
   3   7   1      267.37      282.93      9.52 o 
   4   7   1       36.42       30.07      2.34 o 
   5   7   1      102.35      101.14      5.10 o 
   6   7   1        0.59       -0.99      1.38 o 
   7   7   1        8.39       16.18      6.03 o 
   0   8   1       94.75       97.30      2.48 o 
   1   8   1        1.13        0.83      0.97 o 
   2   8   1      276.31      275.54      4.47 o 
   3   8   1      674.22      663.89     13.29 o 
   4   8   1        0.56       -2.74      3.17 o 
   5   8   1      737.07      737.03     12.31 o 
   6   8   1      205.95      204.61     10.20 o 
   1   9   1       57.30       54.44      1.56 o 
   2   9   1       28.09       25.84      1.05 o 
   3   9   1       38.24       27.36      2.16 o 
   4   9   1        0.01        1.81      1.53 o 
   5   9   1       79.26       97.54      4.54 o 
   6   9   1        0.17        5.51      4.09 o 
   0  10   1     1924.48     1903.14     29.64 o 
   1  10   1      149.01      146.82      2.54 o 
   2  10   1      294.07      282.67      5.39 o 
   3  10   1      182.07      178.20      4.22 o 
   4  10   1      213.11      180.35      6.48 o 
   5  10   1      267.17      263.55      9.38 o 
   6  10   1        2.49        4.74     11.98 o 
   1  11   1       21.73       23.85      1.52 o 
   2  11   1        0.15       -0.02      1.20 o 
   3  11   1      309.47      305.09      6.99 o 
   4  11   1       26.43       20.55      5.64 o 
   5  11   1        0.23        2.06      5.65 o 
   0  12   1      857.53      850.08     16.34 o 
   1  12   1       12.70       13.42      1.45 o 
   2  12   1      108.94       90.38      3.44 o 
   3  12   1       67.03       61.72      5.51 o 
   4  12   1       26.08       18.24      4.30 o 
   5  12   1       73.63       73.29     14.88 o 
   1  13   1        0.12       -0.67      1.78 o 
   2  13   1       47.72       39.48      2.12 o 
   3  13   1       56.96       62.11      6.75 o 
   4  13   1       25.59       32.08      4.37 o 
   5  13   1       42.51       48.04     13.36 o 
   0  14   1       27.70       33.32      3.31 o 
   1  14   1        0.87       -0.96      1.56 o 
   2  14   1        5.49        6.13      1.32 o 
   3  14   1       18.82       10.94      8.54 o 
   4  14   1       25.26       20.14      8.95 o 
   1  15   1      103.10      100.60      3.01 o 
   2  15   1       46.35       44.91      2.34 o 
   3  15   1        4.54        8.27      5.64 o 
   4  15   1        1.22        4.11      8.07 o 
   0  16   1      113.53      127.85      5.52 o 
   1  16   1      147.57      157.34      6.33 o 
   2  16   1        6.35        4.69      1.75 o 
   3  16   1      319.13      366.70     17.13 o 
   1  17   1      237.73      274.40      6.13 o 
   2  17   1       14.18       27.72      6.34 o 
   0   0   2     2597.97     2479.49     24.20 o 
   2   0   2     5975.21     6179.61     98.65 o 
   3   0   2       11.44        7.71      1.65 o 
   4   0   2      109.75      105.30      4.68 o 
   5   0   2       98.47      100.03      4.41 o 
   6   0   2       40.67       41.59      3.31 o 
   7   0   2       10.83        7.16      4.13 o 
   2   1   2      696.57      707.27      9.47 o 
   3   1   2      166.99      156.86      3.61 o 
   4   1   2        0.00       -0.29      1.52 o 
   5   1   2      121.58      116.62      3.01 o 
   6   1   2      261.61      272.18      8.00 o 
   7   1   2      163.50      163.19      4.38 o 
   0   2   2       90.20       96.08      3.60 o 
   1   2   2     2188.78     2138.07     34.89 o 
   2   2   2     1022.47     1017.10     13.36 o 
   3   2   2       94.70       88.38      3.31 o 
   4   2   2      101.67      114.01      3.41 o 
   5   2   2      431.87      444.47     10.49 o 
   6   2   2        4.08        1.14      4.00 o 
   7   2   2        5.46        5.15      2.24 o 
   1   3   2       19.36       25.99      1.52 o 
   2   3   2      226.88      248.50      3.78 o 
   3   3   2     1044.40     1072.46     20.87 o 
   4   3   2       26.11       25.69      1.98 o 
   5   3   2      773.24      830.26     12.21 o 
   6   3   2      393.77      434.09     12.97 o 
   7   3   2      148.85      153.42      4.43 o 
   0   4   2       37.57       45.46      1.65 o 
   1   4   2      184.77      154.74      2.63 o 
   2   4   2       95.05       96.08      2.32 o 
   3   4   2        1.46        3.13      0.71 o 
   4   4   2      318.98      327.97      6.09 o 
   5   4   2     1015.60     1061.14     14.88 o 
   6   4   2        1.79        1.99      1.45 o 
   7   4   2       40.17       30.16      3.21 o 
   1   5   2       47.45       52.76      1.56 o 
   2   5   2       10.27       10.99      1.10 o 
   3   5   2      491.71      525.55      8.93 o 
   4   5   2       30.05       32.37      1.99 o 
   5   5   2      252.02      263.60      4.75 o 
   6   5   2        2.84        3.89      2.20 o 
   7   5   2       17.60       12.09      3.90 o 
   0   6   2      172.44      199.53      4.13 o 
   1   6   2      194.83      208.27      2.71 o 
   2   6   2      247.68      284.25      5.21 o 
   3   6   2      476.68      527.12     14.93 o 
   4   6   2       26.26       22.47      1.04 o 
   5   6   2      555.85      611.69      9.17 o 
   6   6   2        9.00       13.46      3.72 o 
   7   6   2        5.01       11.59      5.37 o 
   1   7   2      433.29      428.29      4.96 o 
   2   7   2      186.39      207.02      5.79 o 
   3   7   2      173.42      154.70      3.37 o 
   4   7   2       22.54       24.83      2.07 o 
   5   7   2      147.08      146.21      4.83 o 
   6   7   2       14.25       16.47      2.47 o 
   7   7   2       83.59       69.63     10.02 o 
   0   8   2      473.27      510.69      8.03 o 
   1   8   2       30.84       33.62      1.16 o 
   2   8   2       25.63       31.54      1.23 o 
   3   8   2        3.77        8.84      1.23 o 
   4   8   2        0.34       -0.33      2.06 o 
   5   8   2      211.88      189.14     16.68 o 
   6   8   2       23.03       29.72      3.27 o 
   1   9   2     1100.90     1074.30     11.52 o 
   2   9   2       34.05       27.03      1.93 o 
   3   9   2       26.85       38.85      2.50 o 
   4   9   2        0.97       -1.59      2.34 o 
   5   9   2      146.08      153.24     10.89 o 
   6   9   2      185.88      197.46      9.12 o 
   0  10   2        1.31        2.76      1.92 o 
   1  10   2      574.11      562.40      6.94 o 
   2  10   2      360.28      351.67      5.82 o 
   3  10   2       31.91       30.87      5.64 o 
   4  10   2        1.66        1.24      1.30 o 
   5  10   2       54.77       39.93      2.08 o 
   6  10   2        6.88        6.52     13.63 o 
   1  11   2     2210.95     2216.30     31.04 o 
   2  11   2      285.95      274.19      5.03 o 
   3  11   2       42.97       34.64      3.44 o 
   4  11   2       19.45       23.77      5.10 o 
   5  11   2       14.22       24.23      5.29 o 
   0  12   2      936.37      972.70     16.07 o 
   1  12   2     1111.25     1141.38     13.23 o 
   2  12   2      229.41      195.97      4.04 o 
   3  12   2        0.04        5.39      3.99 o 
   4  12   2        6.95       10.85      4.37 o 
   5  12   2       14.30        9.28      7.08 o 
   1  13   2        5.08        6.38      1.66 o 
   2  13   2       26.56       21.64      1.45 o 
   3  13   2        1.30        2.08      2.34 o 
   4  13   2        1.88        3.03      5.02 o 
   5  13   2        1.56        4.86      6.91 o 
   0  14   2      165.21      170.63      5.52 o 
   1  14   2      104.08      107.49      2.90 o 
   2  14   2        6.36        6.60      1.52 o 
   3  14   2       75.08       80.56      5.36 o 
   4  14   2      150.45      180.89     28.80 o 
   1  15   2        0.00        2.32      3.16 o 
   2  15   2       41.39       38.59      2.76 o 
   3  15   2       23.81       20.01      5.34 o 
   4  15   2       78.31       88.48      9.93 o 
   0  16   2       79.70       82.09      4.40 o 
   1  16   2       13.24       13.64      1.84 o 
   2  16   2        0.04        0.81      6.19 o 
   3  16   2       46.25       79.41     12.94 o 
   1  17   2       30.57       35.48      2.43 o 
   2  17   2        0.15        1.83      7.12 o 
   2   1   3      510.95      543.64     15.12 o 
   3   1   3      203.71      224.07      5.39 o 
   4   1   3      332.19      343.32      8.56 o 
   5   1   3       55.70       55.55      3.21 o 
   6   1   3      109.31      108.98      3.10 o 
   7   1   3       21.38       20.70      2.71 o 
   0   2   3     1629.32     1457.25     35.44 o 
   1   2   3     2003.03     1874.28     48.46 o 
   2   2   3        7.25        2.76      0.67 o 
   3   2   3       27.03       27.00      2.76 o 
   4   2   3      574.48      598.71     23.79 o 
   5   2   3       21.65       15.10      7.85 o 
   6   2   3        5.83        3.78      1.98 o 
   7   2   3      208.18      208.28      5.34 o 
   1   3   3       23.76       22.07      3.71 o 
   2   3   3      118.34      103.01      1.95 o 
   3   3   3      255.38      264.36      4.78 o 
   4   3   3        0.33       -1.54      1.54 o 
   5   3   3      264.20      261.21     10.34 o 
   6   3   3      221.30      233.15      9.51 o 
   7   3   3       87.18       81.24      6.88 o 
   0   4   3     2324.56     2421.93     41.71 o 
   1   4   3      914.02      929.06     12.71 o 
   2   4   3      374.57      431.89      8.58 o 
   3   4   3        4.56        3.14      0.92 o 
   4   4   3      768.41      814.78     15.18 o 
   5   4   3       58.20       58.28      2.32 o 
   6   4   3       58.01       58.59      2.76 o 
   7   4   3       25.07       21.47      3.84 o 
   1   5   3       12.23        7.73      1.51 o 
   2   5   3     2442.07     2596.49     33.12 o 
   3   5   3      312.53      288.48      6.71 o 
   4   5   3      198.89      197.91      6.07 o 
   5   5   3        0.37        8.67      3.03 o 
   6   5   3        1.99        1.34      1.32 o 
   7   5   3       11.52        6.79      5.37 o 
   0   6   3      225.87      253.21      4.97 o 
   1   6   3      427.44      481.68      7.88 o 
   2   6   3       40.05       60.27      4.96 o 
   3   6   3      190.97      186.68      4.39 o 
   4   6   3       19.58       19.31      4.13 o 
   5   6   3       61.56       59.54      3.58 o 
   6   6   3        3.74        3.97      1.33 o 
   7   6   3        8.77       10.12      5.66 o 
   1   7   3        4.29        4.91      0.86 o 
   2   7   3     1983.54     2094.36     24.95 o 
   3   7   3      714.14      713.51     11.88 o 
   4   7   3       82.97       95.28      3.85 o 
   5   7   3      125.82      121.90      4.55 o 
   6   7   3        0.00       -1.86      3.03 o 
   7   7   3        0.06       -1.77      6.22 o 
   0   8   3       41.60       31.40      1.93 o 
   1   8   3        1.15        2.48      1.11 o 
   2   8   3      167.57      171.06      3.16 o 
   3   8   3      298.60      292.68      7.04 o 
   4   8   3      851.33      838.72     13.60 o 
   5   8   3       23.78       24.26      3.09 o 
   6   8   3      105.91       88.71      4.00 o 
   1   9   3      123.66      127.50      2.15 o 
   2   9   3        5.16        2.48      1.24 o 
   3   9   3       39.88       42.60      2.04 o 
   4   9   3        1.59        2.57      2.59 o 
   5   9   3        2.26        3.77      2.74 o 
   6   9   3      141.16      137.77     14.06 o 
   0  10   3      334.85      332.14      6.07 o 
   1  10   3      220.72      206.71      3.10 o 
   2  10   3       54.78       47.99      2.48 o 
   3  10   3        0.03       -2.76      2.76 o 
   4  10   3      328.72      306.31      7.42 o 
   5  10   3       44.77       43.57      4.13 o 
   6  10   3       60.28       33.13     11.02 o 
   1  11   3      350.70      344.88      4.58 o 
   2  11   3       63.14       52.97      2.76 o 
   3  11   3       92.97       78.61      9.78 o 
   4  11   3       78.86       72.22      3.76 o 
   5  11   3       75.33       77.65      9.78 o 
   0  12   3       64.57       63.37      3.03 o 
   1  12   3       39.79       35.49      1.79 o 
   2  12   3       61.27       58.06      2.04 o 
   3  12   3       22.90       19.56      2.87 o 
   4  12   3       24.19       19.75      2.51 o 
   5  12   3       10.06        6.61      8.68 o 
   1  13   3       18.69       19.28      1.56 o 
   2  13   3       97.72       96.76      2.82 o 
   3  13   3       47.47       61.93      5.65 o 
   4  13   3       25.24       36.16      5.05 o 
   5  13   3        8.54       13.07      9.44 o 
   0  14   3        6.72        8.27      2.48 o 
   1  14   3      117.08      114.30      9.37 o 
   2  14   3        0.29       -2.19      2.19 o 
   3  14   3       31.00       23.52      7.99 o 
   4  14   3        0.75       -0.12     14.32 o 
   1  15   3        0.08        2.20      2.48 o 
   2  15   3       80.78       74.81      2.92 o 
   3  15   3      241.33      269.83     14.34 o 
   0  16   3      561.33      627.79     16.01 o 
   1  16   3       77.07       92.55      3.10 o 
   2  16   3       51.63       52.78      2.71 o 
   3  16   3       41.64       46.08      7.76 o 
   1  17   3       99.04      105.70      3.60 o 
   1   0   4    19156.17    21370.16    683.82 o 
   2   0   4     1018.21     1127.93     20.11 o 
   3   0   4        0.00       -2.20      2.20 o 
   4   0   4       62.41       79.62      4.41 o 
   5   0   4       71.12       62.81      4.41 o 
   6   0   4        4.04        7.16      4.13 o 
   7   0   4      270.75      283.49      8.82 o 
   1   1   4      943.55      893.08     14.86 o 
   2   1   4       24.04       21.65      1.24 o 
   3   1   4       69.14       72.76      1.95 o 
   4   1   4       20.08       21.21      1.92 o 
   5   1   4       73.79       65.66      4.27 o 
   6   1   4        8.60        8.12      2.19 o 
   7   1   4      136.89      148.94      6.76 o 
   0   2   4     3771.25     3686.95     61.61 o 
   1   2   4     2655.79     2584.46     36.80 o 
   2   2   4       13.02        5.47      0.86 o 
   3   2   4      318.43      355.43      7.73 o 
   4   2   4        2.94       -0.09      1.97 o 
   5   2   4        3.60        2.35      2.89 o 
   6   2   4      141.89      138.27      4.08 o 
   7   2   4       95.63       97.42      4.00 o 
   1   3   4     1061.55     1036.18     15.10 o 
   2   3   4       55.28       45.24      1.38 o 
   3   3   4      164.96      161.24      2.98 o 
   4   3   4      119.54      124.23      3.80 o 
   5   3   4       14.21        5.71      4.68 o 
   6   3   4        0.35        4.31      4.13 o 
   7   3   4      339.79      353.76     20.83 o 
   0   4   4     1093.48     1024.05     18.74 o 
   1   4   4      640.70      712.09     10.28 o 
   2   4   4        8.07        7.28      1.65 o 
   3   4   4      982.09     1069.03     22.36 o 
   4   4   4      120.05      130.10      6.06 o 
   5   4   4        4.64        5.65      4.00 o 
   6   4   4      146.28      148.89      3.64 o 
   7   4   4       69.98       62.95      4.46 o 
   1   5   4      146.21      156.82      3.86 o 
   2   5   4       11.95       13.20      0.99 o 
   3   5   4      171.17      178.33      4.08 o 
   4   5   4       60.06       64.30      2.59 o 
   5   5   4       14.15       15.80      1.32 o 
   6   5   4       15.30       20.18      1.65 o 
   7   5   4       15.71       22.39      3.97 o 
   0   6   4      922.75     1042.38     19.20 o 
   1   6   4     1457.45     1584.51     19.96 o 
   2   6   4      110.79      124.20      9.79 o 
   3   6   4      312.82      316.31      6.21 o 
   4   6   4     1278.50     1290.10     25.32 o 
   5   6   4        5.25        7.00      5.64 o 
   6   6   4        2.55        2.56      3.44 o 
   7   6   4       59.86       68.95      6.80 o 
   1   7   4      198.90      181.07      6.76 o 
   2   7   4      238.16      234.33      5.11 o 
   3   7   4      235.60      219.66      4.44 o 
   4   7   4       10.73       11.29      2.62 o 
   5   7   4      109.24      110.24      6.48 o 
   6   7   4        4.08        4.87      1.72 o 
   0   8   4       47.30       55.93      2.20 o 
   1   8   4      406.25      426.89      5.47 o 
   2   8   4       67.98       64.94      3.03 o 
   3   8   4      369.58      360.20      7.09 o 
   4   8   4      167.70      158.44      4.10 o 
   5   8   4      177.35      185.06      4.57 o 
   6   8   4       63.00       81.49      6.15 o 
   1   9   4       13.78       13.92      1.16 o 
   2   9   4      153.78      153.48      4.41 o 
   3   9   4       31.26       24.24      2.13 o 
   4   9   4        8.28        9.64      1.66 o 
   5   9   4       39.50       41.56      6.06 o 
   6   9   4       56.43       54.42     10.47 o 
   0  10   4      207.01      195.82      4.13 o 
   1  10   4      179.19      172.18      3.04 o 
   2  10   4        1.63        2.80      1.12 o 
   3  10   4      228.12      215.12      4.57 o 
   4  10   4       15.76       15.55      1.78 o 
   5  10   4       65.42       65.21      4.27 o 
   6  10   4       30.69       17.76      6.42 o 
   1  11   4      178.61      158.08      2.71 o 
   2  11   4        3.60        7.95      1.05 o 
   3  11   4      397.71      376.56      6.89 o 
   4  11   4        3.41        1.29      2.50 o 
   5  11   4      177.86      167.52      8.35 o 
   0  12   4      531.55      525.87      8.84 o 
   1  12   4     1394.88     1391.72     15.24 o 
   2  12   4       91.60       84.02      3.86 o 
   3  12   4        8.15        5.67      2.70 o 
   4  12   4       35.12       36.90      3.66 o 
   5  12   4       52.02       59.25      9.19 o 
   1  13   4      241.28      231.73      3.89 o 
   2  13   4        2.13        2.36      2.76 o 
   3  13   4       27.92       33.23      3.41 o 
   4  13   4       24.74       25.94      4.82 o 
   5  13   4      142.41      125.10     14.33 o 
   0  14   4       79.78       71.90      3.59 o 
   1  14   4      269.45      263.63      4.97 o 
   2  14   4       37.89       39.96      2.12 o 
   3  14   4       51.34       57.74      4.38 o 
   4  14   4       74.28       87.78      9.26 o 
   1  15   4        6.76        5.61      1.92 o 
   2  15   4        7.35        5.89      4.82 o 
   3  15   4       14.84       22.21      4.94 o 
   0  16   4       68.26       77.96      4.13 o 
   1  16   4        5.83       10.94      2.32 o 
   2  16   4       12.14       13.77      3.86 o 
   1  17   4       21.64       26.69      4.13 o 
   1   1   5     1369.02     1368.74     17.69 o 
   2   1   5      226.03      237.46      4.83 o 
   3   1   5       61.72       69.52      3.04 o 
   4   1   5        4.12        5.11      1.45 o 
   5   1   5       42.53       34.72      7.16 o 
   6   1   5      357.38      370.87     13.38 o 
   7   1   5      121.20      123.91      9.51 o 
   0   2   5      233.90      194.04      4.70 o 
   1   2   5      568.66      534.34      7.54 o 
   2   2   5      691.71      722.05      9.61 o 
   3   2   5      140.59      128.91      2.54 o 
   4   2   5      141.67      144.59      3.17 o 
   5   2   5        1.66        2.89      1.95 o 
   6   2   5       38.23       36.77      3.40 o 
   7   2   5       10.19       10.68      3.21 o 
   1   3   5      182.52      166.80      6.07 o 
   2   3   5      985.02     1058.53     13.98 o 
   3   3   5       10.34       12.77      1.05 o 
   4   3   5      194.72      182.26      4.19 o 
   5   3   5       65.03       56.48      2.78 o 
   6   3   5        5.39        4.32      2.43 o 
   7   3   5       24.37       20.11      3.17 o 
   0   4   5        8.63        7.16      1.37 o 
   1   4   5      441.28      424.22      6.70 o 
   2   4   5       48.12       41.73      1.32 o 
   3   4   5       45.83       53.39      1.97 o 
   4   4   5     2513.06     2594.88     38.48 o 
   5   4   5       12.40       16.48      4.54 o 
   6   4   5       19.43       21.92      2.38 o 
   7   4   5        0.37       -1.38      4.47 o 
   1   5   5     1556.61     1623.14     22.17 o 
   2   5   5       61.37       53.26      1.45 o 
   3   5   5       24.31       23.48      1.47 o 
   4   5   5     1105.48     1086.86     17.81 o 
   5   5   5       52.06       44.86      7.57 o 
   6   5   5       85.17       82.69      3.71 o 
   7   5   5       10.65       14.98      5.23 o 
   0   6   5      133.99      116.93      3.59 o 
   1   6   5       31.36       31.98      1.65 o 
   2   6   5        1.50        1.29      0.99 o 
   3   6   5       55.52       49.28      1.72 o 
   4   6   5       15.27       13.33      6.75 o 
   5   6   5        0.09        1.21      2.76 o 
   6   6   5        4.12        4.38      2.41 o 
   7   6   5       24.45       12.63      7.08 o 
   1   7   5      349.51      389.48      9.12 o 
   2   7   5       23.57       26.31      1.51 o 
   3   7   5      298.65      294.49      6.04 o 
   4   7   5      625.94      603.25     12.06 o 
   5   7   5        5.21        5.04      2.48 o 
   6   7   5        0.73       -2.89      2.89 o 
   0   8   5      101.88      105.83      3.59 o 
   1   8   5       39.76       44.27      1.58 o 
   2   8   5      104.13      103.35      4.95 o 
   3   8   5      193.10      206.16      4.86 o 
   4   8   5     1186.37     1179.18     19.29 o 
   5   8   5       74.84       69.50      3.04 o 
   6   8   5       25.06       21.15      3.91 o 
   1   9   5       42.89       46.22      1.65 o 
   2   9   5      396.48      390.37      5.72 o 
   3   9   5      161.21      177.75      5.66 o 
   4   9   5       56.70       53.39      6.61 o 
   5   9   5       26.87       25.31      2.22 o 
   6   9   5       97.99      117.03     12.54 o 
   0  10   5      469.00      483.87      9.12 o 
   1  10   5        0.06        2.95      1.52 o 
   2  10   5     1181.48     1087.03     21.51 o 
   3  10   5       38.97       29.05      3.16 o 
   4  10   5        0.15       -2.26      2.62 o 
   5  10   5      152.75      151.98      7.85 o 
   6  10   5       50.07       40.87      8.41 o 
   1  11   5       32.95       21.80      1.45 o 
   2  11   5      148.34      158.72      3.10 o 
   3  11   5       31.77       23.24      2.29 o 
   4  11   5        4.18        5.14      2.04 o 
   5  11   5       25.66       16.28      7.38 o 
   0  12   5      346.29      343.06      6.62 o 
   1  12   5       53.34       65.39      3.99 o 
   2  12   5      204.58      175.08      3.56 o 
   3  12   5        0.19        1.51      2.38 o 
   4  12   5       22.67       27.18      8.54 o 
   5  12   5       65.59       59.00      7.88 o 
   1  13   5        0.07       -1.32      1.32 o 
   2  13   5        6.11       12.42      4.26 o 
   3  13   5      132.52      142.04      5.92 o 
   4  13   5       25.06       20.63      7.59 o 
   0  14   5      185.99      195.44      5.52 o 
   1  14   5      108.16      117.35      3.21 o 
   2  14   5       19.62       19.59      1.72 o 
   3  14   5        0.59        1.18      3.17 o 
   4  14   5       17.35       15.64      7.44 o 
   1  15   5        0.02        1.65      1.65 o 
   2  15   5       26.42       23.49      1.95 o 
   3  15   5        5.71        5.29      7.12 o 
   0  16   5        6.68        6.05      2.76 o 
   1  16   5       98.85      114.25      3.29 o 
   2  16   5       13.67       13.43      4.18 o 
   1  17   5        3.20       -3.38      6.03 o 
   0   0   6       93.85       71.69      3.59 o 
   1   0   6     2302.17     2380.81     42.02 o 
   2   0   6     7163.04     7776.90    127.11 o 
   3   0   6      148.15      160.21      4.13 o 
   4   0   6      171.22      174.26      4.96 o 
   5   0   6      353.54      358.26     13.52 o 
   6   0   6       31.89       29.20      4.40 o 
   7   0   6      199.30      183.31      7.44 o 
   1   1   6      110.35       94.49      3.58 o 
   2   1   6      760.37      784.48     10.51 o 
   3   1   6      430.88      428.71      6.25 o 
   4   1   6        0.38        1.21      1.45 o 
   5   1   6      279.32      296.15      8.08 o 
   6   1   6      270.56      296.26      7.61 o 
   7   1   6        3.54        1.53      3.03 o 
   0   2   6      408.02      399.34      8.86 o 
   1   2   6       46.87       44.45      1.52 o 
   2   2   6     1394.48     1408.10     18.28 o 
   3   2   6      336.88      350.92      5.27 o 
   4   2   6      165.76      174.33      6.34 o 
   5   2   6       43.35       34.94      2.97 o 
   6   2   6        0.52        3.42      2.24 o 
   7   2   6        7.89       14.04      5.51 o 
   1   3   6       79.15       73.17      1.84 o 
   2   3   6     1613.83     1623.00     22.40 o 
   3   3   6       17.57       15.07      1.16 o 
   4   3   6       25.61       28.92      1.72 o 
   5   3   6      102.26       98.89      3.70 o 
   6   3   6      514.28      542.05     18.23 o 
   7   3   6       27.96       26.08      3.05 o 
   0   4   6       40.49       30.30      1.93 o 
   1   4   6      785.04      802.83     11.75 o 
   2   4   6       19.67       19.28      1.12 o 
   3   4   6       11.76       11.96      1.12 o 
   4   4   6      665.86      683.12     13.56 o 
   5   4   6       43.32       44.92      5.78 o 
   6   4   6        2.91        0.35      2.04 o 
   7   4   6        5.97        2.59      4.27 o 
   1   5   6       29.72       35.18      2.48 o 
   2   5   6      585.27      549.44      7.91 o 
   3   5   6      598.05      602.68     12.18 o 
   4   5   6       91.94       95.96      3.87 o 
   5   5   6      109.13       98.20      3.81 o 
   6   5   6       34.34       33.48      2.90 o 
   7   5   6        7.38       11.29      5.29 o 
   0   6   6      475.87      462.05      9.40 o 
   1   6   6      634.84      650.09      9.58 o 
   2   6   6      224.78      221.13      6.07 o 
   3   6   6      217.28      215.15      4.29 o 
   4   6   6       15.75       16.17      1.98 o 
   5   6   6      283.38      269.50     12.27 o 
   6   6   6      193.89      187.58      6.95 o 
   1   7   6      210.97      242.86      4.41 o 
   2   7   6       22.06       27.28      2.76 o 
   3   7   6       57.50       56.53      3.58 o 
   4   7   6       80.79       80.19      3.04 o 
   5   7   6       11.51       12.43      2.41 o 
   6   7   6       50.70       54.27      5.02 o 
   0   8   6       61.56       52.90      3.03 o 
   1   8   6      583.72      609.00     21.59 o 
   2   8   6      180.53      179.03      3.91 o 
   3   8   6       11.79       13.50      4.00 o 
   4   8   6       31.10       32.83      3.45 o 
   5   8   6       48.23       40.50      2.80 o 
   6   8   6       97.99       90.47     10.34 o 
   1   9   6      172.57      178.61      3.37 o 
   2   9   6      307.46      311.09      9.39 o 
   3   9   6        0.17       -1.98      1.98 o 
   4   9   6       25.80       28.20      4.54 o 
   5   9   6       49.34       53.70      3.17 o 
   6   9   6      309.46      303.27     15.39 o 
   0  10   6      115.41      111.06      3.59 o 
   1  10   6       22.81       22.65      3.44 o 
   2  10   6      459.82      425.12     11.33 o 
   3  10   6      127.36      130.31      4.82 o 
   4  10   6        0.00        0.17      3.21 o 
   5  10   6       32.02       36.87      4.41 o 
   1  11   6       18.37       12.92      1.45 o 
   2  11   6      388.50      398.12      7.87 o 
   3  11   6       38.96       26.19      2.87 o 
   4  11   6        0.32        3.92      2.61 o 
   5  11   6       68.32       69.76      8.31 o 
   0  12   6      411.31      414.69      7.46 o 
   1  12   6      243.84      228.60      3.80 o 
   2  12   6      471.93      436.36     15.88 o 
   3  12   6        1.61        0.35      2.12 o 
   4  12   6       19.97       17.17      3.05 o 
   5  12   6       37.93       44.11     16.66 o 
   1  13   6       13.99       13.24      1.92 o 
   2  13   6       15.84       13.49      2.16 o 
   3  13   6       73.33       75.02      3.30 o 
   4  13   6        7.19        5.37      7.30 o 
   0  14   6      221.71      207.89      5.24 o 
   1  14   6       10.21       12.57      1.56 o 
   2  14   6        8.56        7.98      1.97 o 
   3  14   6        7.22       -2.27      4.96 o 
   4  14   6      204.88      230.54     13.63 o 
   1  15   6      108.43      119.36      3.31 o 
   2  15   6      208.72      206.16      5.69 o 
   3  15   6      103.42      119.18     11.58 o 
   0  16   6       35.24       44.35      3.85 o 
   1  16   6       49.64       54.95      2.72 o 
   2  16   6       11.79       12.47      6.11 o 
   1   1   7     3747.28     3964.77     51.03 o 
   2   1   7       10.51       -0.42      3.44 o 
   3   1   7       14.08        9.77      1.16 o 
   4   1   7       14.34        9.80      1.56 o 
   5   1   7        0.95       -0.73      2.76 o 
   6   1   7      211.85      211.54     14.34 o 
   7   1   7        1.38        8.01      4.75 o 
   0   2   7     1098.62     1115.62     23.71 o 
   1   2   7       84.86      102.24      4.13 o 
   2   2   7      664.81      708.44     12.48 o 
   3   2   7        4.22        0.42      1.79 o 
   4   2   7      358.57      368.10      6.04 o 
   5   2   7       78.59       80.29      8.26 o 
   6   2   7      108.88      108.78      4.38 o 
   7   2   7       20.08       18.67      9.78 o 
   1   3   7      157.36      154.18      3.59 o 
   2   3   7      256.70      241.80      4.19 o 
   3   3   7       86.45       89.69      2.24 o 
   4   3   7       32.33       39.15      1.84 o 
   5   3   7      324.93      320.99      6.95 o 
   6   3   7       36.00       39.37      3.72 o 
   7   3   7        9.79        8.59      4.43 o 
   0   4   7      349.16      362.38      7.74 o 
   1   4   7       62.11       55.50      3.72 o 
   2   4   7      237.66      236.22      4.08 o 
   3   4   7      107.93      101.22      2.58 o 
   4   4   7        0.01       -0.22      1.62 o 
   5   4   7      369.78      371.55      8.67 o 
   6   4   7       61.67       66.69      3.49 o 
   7   4   7       16.85       15.48      5.29 o 
   1   5   7       31.46       28.77      1.92 o 
   2   5   7      197.30      198.22      3.61 o 
   3   5   7     1904.00     1923.96     25.07 o 
   4   5   7       48.10       50.09      2.19 o 
   5   5   7       33.45       34.54      2.62 o 
   6   5   7       35.52       40.48      3.09 o 
   0   6   7      544.40      567.38     11.34 o 
   1   6   7       32.94       28.87      2.89 o 
   2   6   7       29.94       25.95      1.25 o 
   3   6   7       89.64       88.61      2.15 o 
   4   6   7       32.91       28.56      5.24 o 
   5   6   7        1.37       -1.20      2.91 o 
   6   6   7        1.35       -2.08      3.50 o 
   1   7   7       22.46       25.12      2.07 o 
   2   7   7       89.49       86.36      6.89 o 
   3   7   7     1307.18     1388.09     24.60 o 
   4   7   7       13.42       10.07      4.82 o 
   5   7   7       60.33       43.42      3.58 o 
   6   7   7        0.86        3.48      4.00 o 
   0   8   7        0.82        3.59      2.20 o 
   1   8   7       42.69       38.87      2.04 o 
   2   8   7      121.04      120.53      3.31 o 
   3   8   7      581.00      578.64      9.29 o 
   4   8   7        5.82        7.95      2.04 o 
   5   8   7       96.21       88.59      3.87 o 
   6   8   7       14.06        5.40      7.17 o 
   1   9   7        8.46        9.66      1.78 o 
   2   9   7       69.15       77.27      7.58 o 
   3   9   7       44.86       44.05      3.44 o 
   4   9   7        0.82        1.85      1.98 o 
   5   9   7       98.59      105.88      4.54 o 
   6   9   7       15.89        2.22      7.53 o 
   0  10   7      946.28      902.25     15.53 o 
   1  10   7       40.23       28.67      1.98 o 
   2  10   7       21.61       18.96      1.51 o 
   3  10   7      191.56      192.35      4.90 o 
   4  10   7       61.35       64.27      3.41 o 
   5  10   7        0.10       -6.56     10.33 o 
   1  11   7      340.12      333.73      6.07 o 
   2  11   7        6.05        0.96      1.20 o 
   3  11   7        3.59        0.77      1.88 o 
   4  11   7       14.45       16.56      2.58 o 
   5  11   7       25.30       29.84     23.13 o 
   0  12   7      155.43      138.37      4.41 o 
   1  12   7       18.37       13.75      2.06 o 
   2  12   7      173.28      157.21      3.58 o 
   3  12   7       40.35       49.59      3.21 o 
   4  12   7        2.31        9.43      4.07 o 
   5  12   7       11.70      -12.95     12.95 o 
   1  13   7      293.32      288.31      4.48 o 
   2  13   7        4.68        1.56      1.27 o 
   3  13   7       14.12       16.06      2.91 o 
   4  13   7       52.09       60.99      8.04 o 
   0  14   7      365.06      384.64      8.01 o 
   1  14   7        3.21        2.21      1.72 o 
   2  14   7       66.86       56.32     10.47 o 
   3  14   7       37.23       39.27     13.22 o 
   1  15   7       14.91       15.88      2.04 o 
   2  15   7       72.83       73.65      2.78 o 
   3  15   7      110.33       97.66      8.86 o 
   0  16   7      299.61      343.91      9.65 o 
   1  16   7       13.05       12.36      2.44 o 
   0   0   8     2968.00     2941.89     73.95 o 
   1   0   8      458.65      492.02     11.90 o 
   2   0   8      778.62      782.31     18.58 o 
   3   0   8        2.01        2.48      1.92 o 
   4   0   8      195.20      183.09      5.24 o 
   5   0   8      135.44      125.67      5.52 o 
   6   0   8        0.16        0.00      5.23 o 
   7   0   8      226.78      226.61     15.44 o 
   1   1   8       75.20       72.32      5.51 o 
   2   1   8      498.43      494.88      8.58 o 
   3   1   8       72.49       68.36      2.04 o 
   4   1   8       22.04       22.59      1.75 o 
   5   1   8        0.64        0.97      2.62 o 
   6   1   8       89.72       82.68      4.18 o 
   7   1   8       12.94        9.89      3.96 o 
   0   2   8      102.34      106.13      4.69 o 
   1   2   8      582.93      577.55      8.42 o 
   2   2   8       89.91      103.37      4.00 o 
   3   2   8       64.60       75.36      2.34 o 
   4   2   8       47.45       55.15      1.95 o 
   5   2   8       61.58       64.86      2.85 o 
   6   2   8        6.73        2.98      2.55 o 
   7   2   8      228.90      217.08     10.81 o 
   1   3   8      298.31      266.94      4.56 o 
   2   3   8      124.12      128.59      2.90 o 
   3   3   8       55.75       44.90      1.99 o 
   4   3   8      100.71       94.00      2.54 o 
   5   3   8       73.07       68.40      2.62 o 
   6   3   8       47.51       42.67      3.49 o 
   7   3   8        2.50       -7.44      7.44 o 
   0   4   8     1790.47     1803.32     31.66 o 
   1   4   8       57.96       42.74      2.90 o 
   2   4   8       71.94       65.25      1.99 o 
   3   4   8      847.78      858.46     12.25 o 
   4   4   8        1.14        1.10      1.16 o 
   5   4   8        3.99        6.17      3.30 o 
   6   4   8        5.75        5.17      3.84 o 
   1   5   8      262.69      258.26     15.46 o 
   2   5   8       23.02       20.64      1.37 o 
   3   5   8       22.61       23.65      1.45 o 
   4   5   8        6.41        4.78      1.53 o 
   5   5   8       43.38       38.95      3.21 o 
   6   5   8        0.01       -5.94     11.02 o 
   0   6   8     1658.39     1705.81     31.00 o 
   1   6   8       25.19       26.71      2.48 o 
   2   6   8       55.74       60.89      2.34 o 
   3   6   8     2300.43     2217.66     28.20 o 
   4   6   8      325.36      314.33      5.90 o 
   5   6   8      156.63      163.66      6.61 o 
   6   6   8       38.63       33.69      3.50 o 
   1   7   8      202.09      192.75      4.16 o 
   2   7   8       36.74       38.53      1.65 o 
   3   7   8       10.98       12.26      1.55 o 
   4   7   8       13.72       14.09      1.50 o 
   5   7   8       33.81       25.03      3.25 o 
   6   7   8        8.57       16.56      4.37 o 
   0   8   8      171.60      186.95      6.06 o 
   1   8   8       19.47       24.22      1.98 o 
   2   8   8      121.27      120.58      3.31 o 
   3   8   8      785.85      788.77     11.97 o 
   4   8   8      212.07      207.69      5.26 o 
   5   8   8       97.99      102.14      4.43 o 
   6   8   8       38.59       40.31      7.11 o 
   1   9   8       19.69       17.90      1.93 o 
   2   9   8        7.54        4.59      0.92 o 
   3   9   8      201.97      194.05      7.31 o 
   4   9   8        0.51        3.09      2.24 o 
   5   9   8       23.82       28.15     12.53 o 
   0  10   8      132.44      115.48      4.68 o 
   1  10   8       83.48       75.36      2.38 o 
   2  10   8        2.48        2.76      0.79 o 
   3  10   8       99.99       99.49      3.16 o 
   4  10   8      109.92       99.73      3.57 o 
   5  10   8        0.01        2.91      5.16 o 
   1  11   8      426.71      382.47      5.86 o 
   2  11   8       24.09       17.57      4.13 o 
   3  11   8      150.55      148.79      3.18 o 
   4  11   8       27.13       28.09      3.05 o 
   5  11   8       12.42       19.87      7.30 o 
   0  12   8      281.93      259.29      6.34 o 
   1  12   8       45.64       41.94      2.12 o 
   2  12   8      460.74      454.58      8.42 o 
   3  12   8        8.15        6.37      2.71 o 
   4  12   8      216.86      267.91     11.31 o 
   1  13   8       25.54       24.08      3.03 o 
   2  13   8      135.75      143.03      3.58 o 
   3  13   8        8.23       14.20      3.58 o 
   4  13   8       40.01       29.23      7.79 o 
   0  14   8        3.76        4.13      3.03 o 
   1  14   8      130.67      126.34      5.79 o 
   2  14   8       82.63       75.30      6.34 o 
   3  14   8       11.21       14.52      9.50 o 
   1  15   8       87.69       93.31      5.51 o 
   2  15   8       19.57       16.66      2.51 o 
   0  16   8       49.39       54.81      4.13 o 
   1  16   8       68.24       65.79      3.16 o 
   1   1   9      738.36      749.83     21.91 o 
   2   1   9      504.45      465.54      7.14 o 
   3   1   9      185.78      182.82      3.60 o 
   4   1   9      215.20      176.37      3.51 o 
   5   1   9      289.67      274.28      5.07 o 
   6   1   9        2.19       -1.63      3.88 o 
   0   2   9     2914.25     2881.48     51.81 o 
   1   2   9      428.98      420.67      6.45 o 
   2   2   9      152.68      165.00      3.64 o 
   3   2   9      133.06      145.93      4.14 o 
   4   2   9        0.31       -1.45      1.78 o 
   5   2   9       52.68       50.36      2.43 o 
   6   2   9       85.20       82.52      9.50 o 
   1   3   9      131.44      123.37      2.82 o 
   2   3   9       31.50       41.18      1.95 o 
   3   3   9       57.37       59.49      2.32 o 
   4   3   9      144.70      139.84      5.65 o 
   5   3   9        2.53        5.08      3.16 o 
   6   3   9        4.11        2.69      3.04 o 
   0   4   9      274.62      273.01      6.62 o 
   1   4   9        2.64        3.08      1.45 o 
   2   4   9      394.01      373.87      6.13 o 
   3   4   9      878.00      898.24     12.93 o 
   4   4   9      358.01      354.14      6.29 o 
   5   4   9      218.04      211.10      6.76 o 
   6   4   9       16.12       15.89      7.13 o 
   1   5   9        6.67        8.86      4.27 o 
   2   5   9       64.41       57.38      1.92 o 
   3   5   9      191.07      181.86      3.71 o 
   4   5   9      180.81      168.45      3.69 o 
   5   5   9        8.09        6.85      2.16 o 
   6   5   9       45.14       34.85      4.54 o 
   0   6   9       10.23        9.08      2.48 o 
   1   6   9        3.32        6.72      1.84 o 
   2   6   9      231.88      235.75      4.28 o 
   3   6   9      144.73      131.25      3.01 o 
   4   6   9       28.98       33.81      2.13 o 
   5   6   9        2.58        5.60      2.38 o 
   6   6   9       13.97       18.57      5.51 o 
   1   7   9       54.95       53.31      2.34 o 
   2   7   9       16.90       18.34      1.56 o 
   3   7   9       19.46       15.29      3.86 o 
   4   7   9      185.61      190.46      7.44 o 
   5   7   9       83.29       89.74     10.74 o 
   6   7   9       40.80       34.43      6.05 o 
   0   8   9      322.61      323.76      8.01 o 
   1   8   9        0.01        0.09      2.06 o 
   2   8   9       11.33        8.55      1.38 o 
   3   8   9      127.92      127.88      3.50 o 
   4   8   9      146.82      139.25      5.79 o 
   5   8   9      167.46      175.26      8.68 o 
   1   9   9       17.32       17.16      2.89 o 
   2   9   9       22.14       23.69      1.79 o 
   3   9   9      226.40      228.56      6.21 o 
   4   9   9      102.84      102.45      3.99 o 
   5   9   9      108.79      115.29      5.94 o 
   0  10   9      800.43      809.65     16.05 o 
   1  10   9       57.67       41.72      2.51 o 
   2  10   9      172.84      157.43      3.17 o 
   3  10   9       34.65       33.85      1.94 o 
   4  10   9       60.81       64.77      3.70 o 
   5  10   9        3.85        4.44      5.92 o 
   1  11   9       23.67       18.19      1.98 o 
   2  11   9      161.69      170.64      3.31 o 
   3  11   9       64.99       66.32      4.41 o 
   4  11   9       45.29       54.39      3.84 o 
   0  12   9        9.10        4.96      3.03 o 
   1  12   9       21.30       32.60      2.32 o 
   2  12   9       15.40       11.19      1.99 o 
   3  12   9       13.16       14.12      3.44 o 
   4  12   9      105.25      109.36      9.09 o 
   1  13   9        3.09        3.02      2.34 o 
   2  13   9       47.73       47.78      2.47 o 
   3  13   9        0.01       -2.36      3.34 o 
   0  14   9      103.28      117.64      5.24 o 
   1  14   9      150.40      155.90      4.68 o 
   2  14   9       72.58       74.92      3.33 o 
   3  14   9       28.12       20.21     11.15 o 
   1  15   9       26.05       23.40      2.44 o 
   2  15   9        6.35        7.99      3.69 o 
   0   0  10     3121.34     3279.92     83.51 o 
   1   0  10      659.43      691.04     14.96 o 
   2   0  10      315.30      330.75      7.73 o 
   3   0  10      105.22      108.02      3.59 o 
   4   0  10       33.74       23.96      2.48 o 
   5   0  10      205.06      185.54      5.80 o 
   6   0  10        0.13        0.83      4.40 o 
   1   1  10       15.56       18.70      1.92 o 
   2   1  10        0.04       -0.17      2.48 o 
   3   1  10      323.23      329.22      5.47 o 
   4   1  10        0.61       -1.01      1.93 o 
   5   1  10      171.66      168.42      3.71 o 
   6   1  10       35.32       39.55      6.48 o 
   0   2  10        0.96        4.13      1.92 o 
   1   2  10      171.34      175.49     10.48 o 
   2   2  10      160.70      173.99      3.69 o 
   3   2  10      157.13      157.42      3.60 o 
   4   2  10       15.33       13.40      2.48 o 
   5   2  10        7.75        5.06      1.92 o 
   6   2  10        7.93        3.69      4.13 o 
   1   3  10       83.12       74.09      3.17 o 
   2   3  10      442.32      431.34      7.03 o 
   3   3  10      378.49      380.12      9.11 o 
   4   3  10        1.52       -0.67      1.65 o 
   5   3  10      237.54      249.10      5.71 o 
   6   3  10       12.54       12.10      4.00 o 
   0   4  10      113.53      136.44      4.68 o 
   1   4  10        1.77       -0.28      2.20 o 
   2   4  10      706.98      709.77     10.26 o 
   3   4  10       48.06       45.17      2.15 o 
   4   4  10       28.62       28.21      1.84 o 
   5   4  10      126.65      129.87      4.33 o 
   6   4  10       23.84       20.58      5.27 o 
   1   5  10      364.15      362.91      8.42 o 
   2   5  10      668.93      660.82      9.48 o 
   3   5  10        7.53        2.53      2.34 o 
   4   5  10       11.55       10.99      1.65 o 
   5   5  10        2.68        3.14      3.44 o 
   6   5  10       23.66       20.15      4.54 o 
   0   6  10       61.21       56.48      3.59 o 
   1   6  10       16.70       13.16      2.21 o 
   2   6  10     1707.73     1730.20     22.16 o 
   3   6  10       14.79       14.57      1.56 o 
   4   6  10      107.41      100.98      3.58 o 
   5   6  10      141.52      156.28      7.44 o 
   6   6  10      178.95      163.20     11.85 o 
   1   7  10       26.16       27.44      2.12 o 
   2   7  10       61.34       61.65      2.24 o 
   3   7  10       53.66       55.26      2.15 o 
   4   7  10       47.72       47.28      2.50 o 
   5   7  10        7.41        3.12      3.29 o 
   0   8  10      509.48      525.33     11.88 o 
   1   8  10        6.72        2.77      2.62 o 
   2   8  10      173.79      171.10      7.31 o 
   3   8  10       71.51       70.16      3.58 o 
   4   8  10       49.89       47.16      2.41 o 
   5   8  10       16.39       13.85      2.75 o 
   1   9  10       67.72       61.47      2.38 o 
   2   9  10       72.87       73.47      2.43 o 
   3   9  10      143.58      160.18      4.23 o 
   4   9  10      141.06      151.78      3.87 o 
   5   9  10       65.02       65.12      4.89 o 
   0  10  10      107.79      120.97      4.96 o 
   1  10  10       66.76       60.95      2.82 o 
   2  10  10       12.99       11.70      3.30 o 
   3  10  10       52.44       51.99      2.66 o 
   4  10  10        1.15        5.75      3.70 o 
   5  10  10       28.93       34.80      5.80 o 
   1  11  10      140.74      136.71      3.96 o 
   2  11  10        2.89        2.37      1.16 o 
   3  11  10       19.28       25.66      2.22 o 
   4  11  10       97.63      104.82      8.81 o 
   0  12  10      602.79      613.14     12.71 o 
   1  12  10      202.13      183.32      4.41 o 
   2  12  10      103.62      102.74      2.51 o 
   3  12  10        0.28        1.63      2.87 o 
   4  12  10        1.86        4.19      9.36 o 
   1  13  10        8.23        4.64      3.86 o 
   2  13  10       15.44       13.97      3.31 o 
   3  13  10       36.43       33.23      4.27 o 
   0  14  10        0.62        3.85      3.31 o 
   1  14  10       38.05       28.94      2.75 o 
   2  14  10        3.20        3.94      2.24 o 
   1  15  10      179.94      176.30      5.42 o 
   1   1  11      297.15      306.16      5.76 o 
   2   1  11      237.71      244.02      4.83 o 
   3   1  11        0.57        1.24      1.56 o 
   4   1  11      104.68       98.74      2.82 o 
   5   1  11      252.21      236.29     10.35 o 
   6   1  11       59.57       67.77      3.51 o 
   0   2  11       34.32       29.48      2.76 o 
   1   2  11      600.42      586.16      9.29 o 
   2   2  11        0.05        3.15      1.74 o 
   3   2  11       12.01       14.14      1.58 o 
   4   2  11        4.31        2.42      2.89 o 
   5   2  11       74.54       88.32      4.68 o 
   6   2  11       13.35        6.69      3.01 o 
   1   3  11        0.02        1.45      1.51 o 
   2   3  11       13.06       13.68      1.78 o 
   3   3  11      115.00      106.26      3.72 o 
   4   3  11       24.67       32.39      2.38 o 
   5   3  11        6.15        7.16      2.24 o 
   6   3  11       79.93       77.29      5.60 o 
   0   4  11       78.65       68.34      3.85 o 
   1   4  11      153.04      155.18      8.41 o 
   2   4  11       47.07       49.63      2.61 o 
   3   4  11      180.13      166.63      3.72 o 
   4   4  11        6.26        8.36      1.92 o 
   5   4  11        0.10       -1.09      2.04 o 
   6   4  11       55.05       54.28      4.94 o 
   1   5  11      577.24      580.83      8.77 o 
   2   5  11      663.32      646.86      9.36 o 
   3   5  11      426.45      412.27      6.83 o 
   4   5  11        9.18        8.13      3.44 o 
   5   5  11      120.91      138.55      4.75 o 
   6   5  11        0.02        3.23      3.99 o 
   0   6  11        7.34        7.16      2.48 o 
   1   6  11       13.51       13.60      1.72 o 
   2   6  11        1.43       -1.25      3.44 o 
   3   6  11       14.17       15.79      3.44 o 
   4   6  11       13.02       14.30      1.65 o 
   5   6  11       17.36       14.77      2.41 o 
   1   7  11       49.36       49.26      2.19 o 
   2   7  11      684.33      673.51      9.68 o 
   3   7  11       81.40       87.70      2.90 o 
   4   7  11        7.62        9.60      3.30 o 
   5   7  11       10.62       14.90      4.40 o 
   0   8  11       22.00       27.82      3.59 o 
   1   8  11       27.44       23.35      2.21 o 
   2   8  11        2.37        3.44      1.56 o 
   3   8  11        5.58        5.46      1.66 o 
   4   8  11       51.25       50.26      2.84 o 
   5   8  11        0.96        1.22      9.08 o 
   1   9  11      307.60      323.66      6.53 o 
   2   9  11        6.51        8.55      4.82 o 
   3   9  11        9.94       12.17      1.16 o 
   4   9  11       17.07       13.45      6.06 o 
   5   9  11       63.03       52.61      6.88 o 
   0  10  11      267.93      240.52      7.17 o 
   1  10  11      242.07      239.58      5.34 o 
   2  10  11       43.04       36.01      2.04 o 
   3  10  11      178.16      184.54      5.09 o 
   4  10  11        4.24        3.73      1.81 o 
   1  11  11      124.44      125.53      6.20 o 
   2  11  11       10.74       11.28      1.79 o 
   3  11  11       20.63       25.86      2.47 o 
   4  11  11       49.85       51.85      4.79 o 
   0  12  11      100.67       94.78      5.24 o 
   1  12  11        0.10       -1.18      3.17 o 
   2  12  11       30.20       28.21      1.66 o 
   3  12  11      132.72      140.50      5.49 o 
   1  13  11      259.18      263.95      5.93 o 
   2  13  11       68.19       76.47      4.13 o 
   3  13  11       42.65       46.68      5.09 o 
   0  14  11        0.64        1.11      3.85 o 
   1  14  11      254.67      258.36      5.71 o 
   2  14  11        9.35        9.41      3.86 o 
   0   0  12      632.37      683.47     20.20 o 
   1   0  12      197.97      179.53      5.52 o 
   2   0  12       16.03       22.03      3.03 o 
   3   0  12      213.28      213.78      5.52 o 
   4   0  12       76.48       67.49      3.59 o 
   5   0  12       64.29       60.33      3.85 o 
   6   0  12       15.41       25.60      4.40 o 
   1   1  12      525.38      514.87      8.40 o 
   2   1  12        0.01       -0.18      3.30 o 
   3   1  12       44.50       38.83      2.63 o 
   4   1  12        8.29        6.55      1.84 o 
   5   1  12        0.58       -0.42      2.04 o 
   6   1  12       28.48       19.09      2.81 o 
   0   2  12      723.94      738.16     15.51 o 
   1   2  12        0.34        4.85      1.83 o 
   2   2  12       11.22       12.39      1.92 o 
   3   2  12       67.47       66.34      8.27 o 
   4   2  12       41.67       38.83      2.62 o 
   5   2  12       63.97       67.99      3.17 o 
   6   2  12       22.66       19.86      3.44 o 
   1   3  12       91.30      100.24      2.97 o 
   2   3  12      125.26      119.11      3.10 o 
   3   3  12        7.11        9.06      1.75 o 
   4   3  12       57.87       54.37      3.03 o 
   5   3  12       21.91       22.77      6.20 o 
   6   3  12       13.26        3.91      2.62 o 
   0   4  12        1.01        4.68      2.48 o 
   1   4  12      154.76      152.09      3.85 o 
   2   4  12      272.47      272.04      7.86 o 
   3   4  12      136.14      143.61     10.06 o 
   4   4  12       80.44       78.99      2.82 o 
   5   4  12        5.68        8.68      2.12 o 
   1   5  12      263.42      253.91      9.79 o 
   2   5  12       48.08       41.32      2.24 o 
   3   5  12      109.55      102.58      3.01 o 
   4   5  12       29.07       30.73      2.34 o 
   5   5  12       61.94       61.12      3.33 o 
   0   6  12      194.19      195.77      8.82 o 
   1   6  12       41.82       38.92      4.00 o 
   2   6  12      447.33      468.01      7.39 o 
   3   6  12      616.79      611.59      9.29 o 
   4   6  12      718.41      737.74     11.14 o 
   5   6  12       10.11       20.29      4.96 o 
   1   7  12        2.71        1.55      2.34 o 
   2   7  12      197.40      206.45      4.19 o 
   3   7  12       73.11       78.82      2.63 o 
   4   7  12        0.83        1.84      1.72 o 
   5   7  12        0.75        0.46      3.31 o 
   0   8  12       47.72       39.39      3.31 o 
   1   8  12       55.74       52.60      2.43 o 
   2   8  12       71.62       76.64      3.44 o 
   3   8  12      229.17      234.49      4.86 o 
   4   8  12      390.55      380.95     11.46 o 
   5   8  12       12.45        1.27      6.05 o 
   1   9  12      129.59      123.52      3.60 o 
   2   9  12       80.26       84.56      4.68 o 
   3   9  12       26.75       25.81      1.78 o 
   4   9  12       62.06       59.75      3.99 o 
   0  10  12      176.44      169.25      6.33 o 
   1  10  12        3.35        2.34      1.75 o 
   2  10  12        8.02        6.14      1.65 o 
   3  10  12       64.36       66.55      4.27 o 
   4  10  12        6.72        5.41      2.80 o 
   1  11  12      183.36      177.94      4.90 o 
   2  11  12       14.65       12.31      1.63 o 
   3  11  12        0.88        2.50      2.49 o 
   0  12  12       17.92       14.87      3.85 o 
   1  12  12       93.51       87.70      3.86 o 
   2  12  12       13.95       14.49      1.72 o 
   3  12  12       31.12       38.25      3.05 o 
   1  13  12       18.46       23.85      2.75 o 
   2  13  12        5.88        4.21      3.72 o 
   0  14  12      127.27      128.41      6.89 o 
   1  14  12       10.65       11.29     10.47 o 
   1   1  13       41.52       44.56      2.34 o 
   2   1  13      129.05      118.87      3.80 o 
   3   1  13       53.14       62.45      2.71 o 
   4   1  13      413.94      387.68     14.77 o 
   5   1  13        0.30       -1.92      1.92 o 
   0   2  13     1233.73     1279.64     24.72 o 
   1   2  13      454.61      465.00     15.20 o 
   2   2  13        8.70        7.24      5.65 o 
   3   2  13      137.92      140.59      5.10 o 
   4   2  13       81.75       74.93      6.34 o 
   5   2  13       20.90       21.01      6.34 o 
   1   3  13       82.72       78.47      3.44 o 
   2   3  13       46.59       40.85      2.43 o 
   3   3  13        7.86        7.33      3.03 o 
   4   3  13       46.63       48.93      2.51 o 
   5   3  13       17.51       10.56      2.34 o 
   0   4  13       27.10       13.77      2.76 o 
   1   4  13      323.20      321.14      9.66 o 
   2   4  13      298.56      286.07      8.01 o 
   3   4  13       92.14       90.30      3.10 o 
   4   4  13       94.79       98.73      4.27 o 
   5   4  13        0.88       -2.90      2.90 o 
   1   5  13      363.35      368.90      6.90 o 
   2   5  13        8.99        8.22      2.04 o 
   3   5  13       45.00       42.89      5.09 o 
   4   5  13        8.99       13.51      3.30 o 
   5   5  13       24.57       29.96      4.96 o 
   0   6  13       49.43       50.13      4.40 o 
   1   6  13       43.12       41.94      2.51 o 
   2   6  13      146.15      139.77      3.60 o 
   3   6  13       15.47       13.77      1.98 o 
   4   6  13        0.97        2.60      2.76 o 
   5   6  13        0.00        3.03      2.87 o 
   1   7  13       85.27       80.98      2.82 o 
   2   7  13       12.15       13.68      1.78 o 
   3   7  13        4.31        4.05      4.13 o 
   4   7  13        0.52        3.20      7.57 o 
   5   7  13        9.76        8.73      2.71 o 
   0   8  13        1.30       -2.48      2.76 o 
   1   8  13       55.69       49.94      2.63 o 
   2   8  13        0.76       -0.37      3.30 o 
   3   8  13        0.07        0.51      2.62 o 
   4   8  13       45.32       55.01      6.61 o 
   1   9  13       29.25       27.79      2.62 o 
   2   9  13       49.98       49.38      2.62 o 
   3   9  13       33.54       33.14      2.24 o 
   4   9  13       50.64       48.87      5.37 o 
   0  10  13      231.81      242.64      9.10 o 
   1  10  13      133.26      135.97      4.68 o 
   2  10  13        4.27        5.62      4.96 o 
   3  10  13       11.79       12.37      1.93 o 
   1  11  13        0.22        1.46      3.03 o 
   2  11  13       16.87       18.48      2.44 o 
   3  11  13       71.63       59.93      4.02 o 
   0  12  13       53.08       59.49      5.79 o 
   1  12  13        2.23        6.91      2.78 o 
   2  12  13        0.24        3.79      4.54 o 
   1  13  13       31.00       26.26      3.69 o 
   0   0  14      466.87      453.29     14.36 o 
   1   0  14       32.14       27.27      3.03 o 
   2   0  14       94.60       87.35      4.41 o 
   3   0  14       48.99       49.85      4.13 o 
   4   0  14       59.85       47.93      4.68 o 
   5   0  14       64.48       71.89      4.68 o 
   1   1  14        0.22       -2.89      4.54 o 
   2   1  14        2.00        2.06      1.95 o 
   3   1  14        0.00       -2.66      2.84 o 
   4   1  14       12.18       17.75      3.71 o 
   5   1  14       16.18       13.09      2.78 o 
   0   2  14       68.14       72.73      3.85 o 
   1   2  14      100.26       97.70      3.12 o 
   2   2  14        8.01        8.73      4.27 o 
   3   2  14        5.47        1.69      2.08 o 
   4   2  14       69.92       66.93      3.58 o 
   5   2  14       13.09       12.79      6.61 o 
   1   3  14      222.45      210.31      4.58 o 
   2   3  14       13.94       15.80      2.04 o 
   3   3  14      149.44      144.55      3.89 o 
   4   3  14       63.34       68.05      3.31 o 
   5   3  14        0.93        0.02      4.96 o 
   0   4  14       75.47       76.05      3.85 o 
   1   4  14      306.75      334.30      6.83 o 
   2   4  14      224.24      221.76      7.31 o 
   3   4  14       63.62       58.76      3.16 o 
   4   4  14       49.50       52.15      3.01 o 
   5   4  14       92.26       91.85      4.57 o 
   1   5  14      187.61      192.85      5.25 o 
   2   5  14        0.52        4.41      1.98 o 
   3   5  14      184.32      187.91      7.31 o 
   4   5  14        9.71        6.14      2.62 o 
   5   5  14       63.95       60.63      4.96 o 
   0   6  14      146.79      148.29      5.52 o 
   1   6  14      161.33      164.20      4.19 o 
   2   6  14      483.71      510.18      8.39 o 
   3   6  14      298.97      285.89      5.65 o 
   4   6  14      355.36      361.92     14.34 o 
   1   7  14      116.85      111.16      3.99 o 
   2   7  14        9.22       11.86      3.72 o 
   3   7  14       41.96       45.31      3.01 o 
   4   7  14        1.78        4.71      2.24 o 
   0   8  14       98.25       99.19      6.05 o 
   1   8  14      324.61      312.02      6.23 o 
   2   8  14        8.75        6.32      2.47 o 
   3   8  14       17.79       17.96      2.24 o 
   4   8  14        2.93        7.99      3.30 o 
   1   9  14      127.82      123.94      4.41 o 
   2   9  14       89.29       92.78      6.48 o 
   3   9  14      109.13      114.81      4.36 o 
   0  10  14        1.63        8.27      6.05 o 
   1  10  14      106.42      105.95      5.38 o 
   2  10  14       12.29        4.60      4.96 o 
   3  10  14        5.91       -0.87      2.34 o 
   1  11  14       18.22       17.63      2.90 o 
   2  11  14       64.08       70.70      6.48 o 
   0  12  14      345.18      308.69     22.90 o 
   1  12  14        8.73        5.83      2.75 o 
   1   1  15        5.06       10.19      2.34 o 
   2   1  15       39.94       42.27      2.89 o 
   3   1  15      133.95      115.71      3.80 o 
   4   1  15       26.05       24.75      2.62 o 
   5   1  15        1.26       -1.24      2.50 o 
   0   2  15       76.84       77.97      4.13 o 
   1   2  15       17.52       13.33      1.95 o 
   2   2  15      482.46      506.66      9.28 o 
   3   2  15        2.12       -0.70      2.35 o 
   4   2  15      180.39      185.10      5.93 o 
   5   2  15        0.13        1.65      3.17 o 
   1   3  15       22.32       17.36      2.20 o 
   2   3  15      138.16      150.16      5.24 o 
   3   3  15        6.57        8.13      4.40 o 
   4   3  15        6.30        6.13      2.24 o 
   0   4  15      147.18      141.66      5.52 o 
   1   4  15        2.68        1.33      2.32 o 
   2   4  15       24.76       20.31      2.58 o 
   3   4  15        3.86        0.47      2.65 o 
   4   4  15      140.35      153.72      4.77 o 
   1   5  15      232.17      233.42      5.16 o 
   2   5  15       65.40       64.02      3.21 o 
   3   5  15        1.75        2.39      2.58 o 
   4   5  15       26.27       26.79      3.58 o 
   0   6  15      132.04      120.98      4.96 o 
   1   6  15       13.30       11.71      2.72 o 
   2   6  15       43.59       47.56      5.92 o 
   3   6  15        0.56       -3.30      3.64 o 
   4   6  15       83.04       74.47      4.30 o 
   1   7  15      133.31      128.49      4.04 o 
   2   7  15      127.21      123.08      8.54 o 
   3   7  15        4.20        8.46      2.71 o 
   4   7  15       48.98       56.32      5.02 o 
   0   8  15        6.17        4.13      3.31 o 
   1   8  15       12.80        8.98      2.51 o 
   2   8  15       87.46       89.38      3.51 o 
   3   8  15        0.84        4.17      2.58 o 
   1   9  15       12.81       11.98      2.72 o 
   2   9  15      253.69      285.59      7.95 o 
   3   9  15        4.11        4.91      3.76 o 
   0  10  15       42.91       31.95      4.96 o 
   1  10  15        4.34       -0.48      4.40 o 
   2  10  15       93.88       86.55      4.43 o 
   1  11  15        6.39        9.10      3.50 o 
   0   0  16       48.57       53.44      5.24 o 
   1   0  16       10.02        4.68      3.03 o 
   2   0  16       21.89       11.56      3.31 o 
   3   0  16      236.21      227.75      7.72 o 
   4   0  16        0.41        3.31      4.68 o 
   1   1  16       86.81       85.44      3.21 o 
   2   1  16       47.57       40.06      2.82 o 
   3   1  16       42.55       45.70      3.11 o 
   4   1  16       14.92       16.04      3.25 o 
   0   2  16      309.47      320.85      8.28 o 
   1   2  16       80.72       76.98      3.11 o 
   2   2  16       16.10       16.36      2.43 o 
   3   2  16      161.80      163.99      4.97 o 
   4   2  16        1.38        1.08      3.09 o 
   1   3  16       56.59       58.64      2.90 o 
   2   3  16       27.25       25.48      2.72 o 
   3   3  16       64.85       66.63      3.80 o 
   4   3  16       54.92       48.67      6.61 o 
   0   4  16      492.48      518.06     12.43 o 
   1   4  16       25.67       28.47      2.43 o 
   2   4  16        8.85        5.37      2.54 o 
   3   4  16        1.82       -0.31      5.92 o 
   4   4  16      124.84      119.40      7.02 o 
   1   5  16       23.60       21.79      4.55 o 
   2   5  16        0.43        1.88      2.90 o 
   3   5  16      272.68      307.02      7.01 o 
   4   5  16        8.61       10.61      3.40 o 
   0   6  16       98.89      103.59      5.51 o 
   1   6  16        2.26        1.37      2.44 o 
   2   6  16       38.40       34.81      6.06 o 
   3   6  16      171.09      187.38     11.44 o 
   1   7  16       68.62       66.45      3.51 o 
   2   7  16       42.86       48.43      3.37 o 
   3   7  16       46.82       57.61      4.68 o 
   0   8  16       21.02       15.15      3.85 o 
   1   8  16       21.76       26.09      5.51 o 
   2   8  16      145.40      137.73      5.29 o 
   3   8  16        7.02        5.20      3.78 o 
   1   9  16      121.24      127.36      8.82 o 
   2   9  16        0.92        1.63      3.99 o 
   0  10  16        3.32        6.05      4.40 o 
   1  10  16       35.49       32.57      4.43 o 
   1   1  17       12.97        8.97      2.58 o 
   2   1  17        3.53        0.55      2.62 o 
   3   1  17        1.38        6.11      2.81 o 
   4   1  17        6.68        1.25      3.17 o 
   0   2  17      358.20      378.57      9.66 o 
   1   2  17      240.05      276.59      6.07 o 
   2   2  17        8.29       13.91      2.92 o 
   3   2  17       34.43       33.02      3.24 o 
   4   2  17       56.08       59.14     12.12 o 
   1   3  17      109.44      106.85      3.99 o 
   2   3  17       27.86       31.00      3.17 o 
   3   3  17       19.62       22.23      3.01 o 
   0   4  17      342.85      329.69      9.38 o 
   1   4  17       78.38       89.75      3.60 o 
   2   4  17        2.78        6.76      4.40 o 
   3   4  17        1.19        0.06      5.10 o 
   1   5  17      270.13      304.75      7.22 o 
   2   5  17        0.01        6.12      7.98 o 
   3   5  17      167.84      172.08      6.36 o 
   0   6  17        0.08        6.60      4.13 o 
   1   6  17       14.32       14.67      3.31 o 
   2   6  17        3.20        1.75      2.69 o 
   3   6  17        0.52        3.59      3.01 o 
   1   7  17       47.26       52.86     11.98 o 
   2   7  17        9.14       11.21      4.63 o 
   0   8  17      155.08      149.92      8.00 o 
   1   8  17        0.27        1.41      2.90 o 
   2   8  17        1.94       -2.41      3.96 o 
   1   9  17        2.10        4.37      3.21 o 
   0   0  18       43.18       53.16      6.61 o 
   1   0  18       48.37       53.16      4.96 o 
   2   0  18      102.64      115.16      7.16 o 
   3   0  18       17.71        8.53      4.40 o 
   1   1  18       55.98       66.44      3.70 o 
   2   1  18        0.33       -2.62      2.62 o 
   3   1  18       30.10       29.79      5.24 o 
   0   2  18       74.08       77.13      4.68 o 
   1   2  18       33.82       36.14      4.68 o 
   2   2  18        1.21        1.90      2.62 o 
   3   2  18       27.54       30.40      8.40 o 
   1   3  18       31.98       36.38      3.40 o 
   2   3  18      145.64      150.72     11.85 o 
   3   3  18       34.36       39.44      4.46 o 
   0   4  18      156.61      173.90      8.81 o 
   1   4  18       62.31       59.45      7.03 o 
   2   4  18       25.01       28.03      3.56 o 
   1   5  18       31.17       37.31      5.79 o 
   2   5  18      140.72      153.39      6.62 o 
   0   6  18      142.02      123.73      7.44 o 
   1   6  18      113.31      116.88      9.10 o 
   2   6  18        0.01       -0.11      3.54 o 
   1   7  18       27.23       26.36      3.60 o 
   1   1  19       21.50       33.91      7.02 o 
   2   1  19       52.11       52.23      4.68 o 
   0   2  19       11.73       27.82      4.96 o 
   1   2  19      113.34      116.83      7.44 o 
   2   2  19       33.26       30.45      7.30 o 
   1   3  19        2.41       -1.95      4.57 o 
   2   3  19       30.06       16.33      5.24 o 
   0   4  19       92.15       81.54      6.88 o 
   1   4  19        6.99        2.75      3.51 o 
   1   5  19        3.99        1.62      4.30 o 
                                                 
